# Supplementary material for: Genome-wide identification of candidate aquaporins involved in water accumulation of pomegranate outer seed coat
Source: PeerJ. 2021 Jul 15;9:e11810. doi: 10.7717/peerj.11810 (PMC8286702; doi:10.7717/peerj.11810)
Supplement: Supplemental Information 11 [file peerj-09-11810-s011.xlsx]

## Sheet: Sheet1
Table S4. Conserved domains, selectively filter and amino acid residues of PgrAQP gene
Gene	NPA		ar/R selectvity filter				Froger‘s residues
	LB	LE	H2	H5	LE1	LE2	P1	P2	P3	P4	P5
PgrNIP1.1	NPA	NPA	W	V	A	R	F	S	A	Y	L
PgrNIP1.2	NPA	NPA	W	V	A	R	F	S	A	Y	L
PgrNIP2.1	NPA	NPA	G	S	G	R	L	T	A	Y	V
PgrNIP4.1	NPA	NPA	W	V	A	R	L	S	A	Y	I
PgrNIP4.2	NPA	NPA	W	V	A	R	F	S	A	Y	I
PgrNIP5.1	NPS	NPA	A	I	G	R	-	T	A	Y	L
PgrNIP7.1	NPA	NPA	V	V	G	R	Y	S	A	Y	V
PgrNIP3.1	NPA	NPA	W	-	A	R	F	S	A	F	M
PgrTIP1.1	NPA	NPA	H	I	A	V	T	S	A	Y	W
PgrTIP1.2	NPA	NPA	H	I	A	V	T	S	A	Y	W
PgrTIP1.3	NPA	NPA	H	I	A	V	T	S	A	Y	W
PgrTIP1.4	NPA	NPA	H	I	A	V	T	S	A	Y	W
PgrTIP1.5	NPA	NPA	H	I	A	V	T	S	A	Y	W
PgrTIP1.6	NPA	NPA	H	I	A	V	T	S	A	Y	W
PgrTIP1.7	NPA	NPA	H	I	A	I	T	S	A	Y	W
PgrTIP1.8	NPA	NPA	H	I	A	V	T	S	A	Y	W
PgrTIP2.1	NPA	NPA	H	I	P	R	T	S	A	Y	W
PgrTIP2.3	NPA	NPA	H	I	P	R	T	S	A	Y	W
PgrTIP3.1	NPA	NPA	H	I	P	I	T	A	A	Y	W
PgrTIP3.2	NPA	NPA	S	I	P	R	T	A	A	Y	W
PgrTIP4.1	NPA	NPA	H	I	A	R	T	S	A	Y	W
PgrTIP5.1	NPA	NPA	H	I	P	R	S	S	A	Y	W
PgrTIP5.2	NPA	NPA	N	V	P	C	T	A	A	Y	W
PgrPIP1.1	NPA	NPA	F	H	T	R	Q	S	A	F	W
PgrPIP1.3	NPA	NPA	F	H	T	R	Q	S	A	F	W
PgrPIP1.2	NPA	NPA	F	H	T	R	Q	S	A	F	W
PgrPIP1.5	NPA	NPA	F	H	T	R	M	S	A	F	W
PgrPIP2.1	NPA	NPA	F	H	T	R	Q	S	A	F	W
PgrPIP2.2	NPA	NPA	F	H	T	R	Q	S	A	F	W
PgrPIP2.7	NPA	NPA	F	H	T	R	Q	S	A	F	W
PgrPIP2.8	NPA	NPA	F	H	T	R	Q	S	A	F	W
PgrPIP2.5	NPA	NPA	F	H	T	R	Q	S	A	F	W
PgrPIP2.6	NPA	NPA	F	H	T	R	Q	S	A	F	W
PgrPIP2.3	NPA	NPA	F	H	T	R	Q	S	A	F	W
PgrPIP2.4	NPA	NPA	F	H	T	R	Q	S	P	F	W
PgrXIP2.1	NPA	NPA	V	V	Y	R	M	C	A	F	W
PgrSIP1.1	NPA	NPA	A	V	F	N	M	A	W	Y	W
PgrSIP1.2	NPT	NPA	V	V	Y	N	M	A	W	Y	W
